# Supplementary material for: Engineering Ag43 Signal Peptides with Bacterial Display and Selection
Source: Methods Protoc. 2022 Dec 23;6(1):1. doi: 10.3390/mps6010001 (PMC9844295; doi:10.3390/mps6010001)
Supplement: Supplementary file 1 [file mps-06-00001-s001.zip]

Archive with 1 entries (1 files):
- mps-2045305-supplementary.pdf
